# Supplementary material for: Nationwide Surveillance of Antifungal Resistance of Candida Bloodstream Isolates in South Korean Hospitals: Two Year Report from Kor-GLASS
Source: J Fungi (Basel). 2022 Sep 22;8(10):996. doi: 10.3390/jof8100996 (PMC9604804; doi:10.3390/jof8100996)
Supplement: Supplementary file 1 [file jof-08-00996-s001.zip]

Archive with 1 entries (1 files):
- jof-1887584-supplementary.pdf
